# Supplementary material for: Development of Antisense Tools to Study Bodo saltans and Its Intracellular Symbiont
Source: Microbiologyopen. 2025 Apr 23;14(2):e70018. doi: 10.1002/mbo3.70018 (PMC12018706; doi:10.1002/mbo3.70018)
Supplement: Supplementary file 4 — Table S1. Imaging parameters for figures included in the manuscript. [file MBO3-14-e70018-s001.xlsx]

## Sheet: Table_S1_Imaging parameters for
Fugure 1
Treatment	FileName	Fluor	Ranges	PixelTime (s)	Gain	Averaging	DigitalGain	Offset	Attenuation	PinholeDiameter (m)		FileName	Fluor	Ranges	PixelTime (s)	Gain	Averaging	DigitalGain	Offset	Attenuation	PinholeDiameter (m)
Electroporated PNA	live dot electroporated 2.czi_metadata.xml	TMR	564.25999999999999-665.23000000000025	2.67E-05	507.983	16	1	0	0.114872	4.50E-05		live dot electroporated 2.czi_metadata.xml	DAPI	409.44999999999999-577.82000000000039	2.67E-05	700	16	1	0	0.642171	4.75E-05
Electroporated PNA	live dot electroporated 3.czi_metadata.xml	TMR	564.25999999999999-665.23000000000025	2.67E-05	507.983	16	1	0	0.114872	4.50E-05		live dot electroporated 3.czi_metadata.xml	DAPI	409.44999999999999-577.82000000000039	2.67E-05	700	16	1	0	0.642171	4.75E-05
Electroporated PNA	live dot electroporated 4.czi_metadata.xml	TMR	564.25999999999999-665.23000000000025	2.67E-05	507.983	16	1	0	0.114872	4.50E-05		live dot electroporated 4.czi_metadata.xml	DAPI	409.44999999999999-577.82000000000039	2.67E-05	700	16	1	0	0.642171	4.75E-05
Electroporated PNA	live dot electroporated 6.czi_metadata.xml	TMR	564.25999999999999-665.23000000000025	2.67E-05	508	16	1	-1.14e-12	0.115	4.50E-05		live dot electroporated 6.czi_metadata.xml	DAPI	409.44999999999999-577.82000000000039	2.67E-05	535	16	1	0	0.642171	4.75E-05
Incubated PNA	13 dot incubated zoom6 speed4 obj63 .czi_metadata.xml	TMR	564.25999999999999-665.23000000000025	2.67E-05	507.983	16	1	0	0.114872	4.50E-05		13 dot incubated zoom6 speed4 obj63 .czi_metadata.xml	DAPI	409.44999999999999-577.82000000000039	2.67E-05	700	16	1	0	0.642171	4.75E-05
Incubated PNA	18 dot incubated zoom6 speed4 obj63 .czi_metadata.xml	TMR	564.25999999999999-665.23000000000025	2.67E-05	508	16	1	0	0.114872	4.50E-05		18 dot incubated zoom6 speed4 obj63 .czi_metadata.xml	DAPI	409.44999999999999-577.82000000000039	2.67E-05	700	16	1	0	0.642171	4.75E-05
Incubated PNA	16 dot incubated zoom6 speed4 obj63 .czi_metadata.xml	TMR	564.25999999999999-665.23000000000025	2.67E-05	508	16	1	0	0.114872	4.50E-05		16 dot incubated zoom6 speed4 obj63 .czi_metadata.xml	DAPI	409.44999999999999-577.82000000000039	2.67E-05	700	16	1	0	0.642171	4.75E-05
Incubated PNA	17 dot incubated zoom6 speed4 obj63 .czi_metadata.xml	TMR	564.25999999999999-665.23000000000025	2.67E-05	508	16	1	0	0.114872	4.50E-05		17 dot incubated zoom6 speed4 obj63 .czi_metadata.xml	DAPI	409.44999999999999-577.82000000000039	2.67E-05	700	16	1	0	0.642171	4.75E-05
Figure S1
Treatment	FileName	Fluor	Ranges	PixelTime (s)	Gain	Averaging	DigitalGain	Offset	Attenuation	PinholeDiameter (m)		FileName	Fluor	Ranges	PixelTime (s)	Gain	Averaging	DigitalGain	Offset	Attenuation	PinholeDiameter (m)
Electroporated PNA	1st slide dot electroporated tamra 508 gain 3.czi_metadata.xml	TMR	564.25999999999999-665.23000000000025	2.67E-05	508	16	1	-1.14e-12	0.115	4.50E-05		1st slide dot electroporated tamra 508 gain 3.czi_metadata.xml	DAPI	409.44999999999999-577.82000000000039	2.67E-05	672.227	16	1	0	0.642171	4.75E-05
Electroporated PNA	1st slide dot electroporated tamra 508 gain 5.czi_metadata.xml	TMR	564.25999999999999-665.23000000000025	2.67E-05	508	16	1	-1.14e-12	0.115	4.50E-05		1st slide dot electroporated tamra 508 gain 5.czi_metadata.xml	DAPI	409.44999999999999-577.82000000000039	2.67E-05	626.219	16	1	0	0.642171	4.75E-05
Electroporated PNA	1st slide dot electroporated tamra 508 gain 7.czi_metadata.xml	TMR	564.25999999999999-665.23000000000025	2.67E-05	508	16	1	-1.14e-12	0.115	4.50E-05		1st slide dot electroporated tamra 508 gain 7.czi_metadata.xml	DAPI	409.44999999999999-577.82000000000039	2.67E-05	580.21	16	1	0	0.642171	4.75E-05
Electroporated PNA	1st slide dot electroporated tamra 508 gain 8.czi_metadata.xml	TMR	564.25999999999999-665.23000000000025	2.67E-05	508	16	1	-1.14e-12	0.115	4.50E-05		1st slide dot electroporated tamra 508 gain 8.czi_metadata.xml	DAPI	409.44999999999999-577.82000000000039	2.67E-05	580.21	16	1	0	0.642171	4.75E-05
Incubated PNA	2 incubated dot tamra 508.czi_metadata.xml	TMR	564.25999999999999-665.23000000000025	2.67E-05	508	16	1	-1.14e-12	0.115	4.50E-05		2 incubated dot tamra 508.czi_metadata.xml	DAPI	409.44999999999999-577.82000000000039	2.67E-05	635.421	16	1	0	0.642171	4.75E-05
Incubated PNA	4 incubated dot tamra 508.czi_metadata.xml	TMR	564.25999999999999-665.23000000000025	2.67E-05	508	16	1	-1.14e-12	0.115	4.50E-05		4 incubated dot tamra 508.czi_metadata.xml	DAPI	409.44999999999999-577.82000000000039	2.67E-05	589.412	16	1	0	0.642171	4.75E-05
Incubated PNA	11 incubated dot tamra 508.czi_metadata.xml	TMR	564.25999999999999-665.23000000000025	2.67E-05	508	16	1	-1.14e-12	0.115	4.50E-05		11 incubated dot tamra 508.czi_metadata.xml	DAPI	409.44999999999999-577.82000000000039	2.67E-05	736.639	16	1	0	0.642171	4.75E-05
Incubated PNA	14 incubated dot tamra 508.czi_metadata.xml	TMR	564.25999999999999-665.23000000000025	2.67E-05	508	16	1	-1.14e-12	0.115	4.50E-05		14 incubated dot tamra 508.czi_metadata.xml	DAPI	409.44999999999999-577.82000000000039	2.67E-05	653.824	16	1	0	0.642171	4.75E-05
Fugure S2	FileName	Fluor	Ranges	PixelTime (s)	Gain	Averaging	DigitalGain	Offset	Attenuation	PinholeDiameter (m)		FileName	Fluor	Ranges	PixelTime (s)	Gain	Averaging	DigitalGain	Offset	Attenuation	PinholeDiameter (m)
No antisense	1 control electroporated without antisenseTamara 508.czi_metadata.xml	TMR	564.25999999999999-665.23000000000025	2.67E-05	508	16	1	-1.14e-12	0.115	4.50E-05		1 control electroporated without antisenseTamara 508.czi_metadata.xml	DAPI	409.44999999999999-577.82000000000039	2.67E-05	690.631	16	1	0	0.642171	4.75E-05
No antisense	2 control electroporated without antisenseTamara 508.czi_metadata.xml	TMR	564.25999999999999-665.23000000000025	2.67E-05	508	16	1	-1.14e-12	0.115	4.50E-05		2 control electroporated without antisenseTamara 508.czi_metadata.xml	DAPI	409.44999999999999-577.82000000000039	2.67E-05	920.674	16	1	0	0.642171	4.75E-05
Incubated 2'Ome RNA	3heart incubated 508 tamra.czi_metadata.xml	TMR	564.25999999999999-665.23000000000025	2.67E-05	508	16	1	-1.14e-12	0.115	4.50E-05		3heart incubated 508 tamra.czi_metadata.xml	DAPI	409.44999999999999-577.82000000000039	2.67E-05	635.421	16	1	0	0.642171	4.75E-05
Incubated Chol-PNA	6 triangle incubated tamra 508.czi_metadata.xml	TMR	564.25999999999999-665.23000000000025	2.67E-05	508	16	1	-1.14e-12	0.115	4.50E-05		6 triangle incubated tamra 508.czi_metadata.xml	DAPI	409.44999999999999-577.82000000000039	2.67E-05	653.824	16	1	0	0.642171	4.75E-05
Incubated R8-PNA	7 tick incubated tamra 508.czi_metadata.xml	TMR	564.25999999999999-665.23000000000025	2.67E-05	508	16	1	-1.14e-12	0.115	4.50E-05		7 tick incubated tamra 508.czi_metadata.xml	DAPI	409.44999999999999-577.82000000000039	2.67E-05	617.017	16	1	0	0.642171	4.75E-05
Incubated PNA	7dot incubated zoom6 speed4 obj63.czi_metadata.xml	TMR	564.25999999999999-665.23000000000025	2.67E-05	507.983	16	1	0	0.114872	4.50E-05		7dot incubated zoom6 speed4 obj63.czi_metadata.xml	DAPI	409.44999999999999-577.82000000000039	2.67E-05	700	16	1	0	0.642171	4.75E-05
Incubated Phosphorothioate backbone oligo	63x obj 3x zoom electroporated cross a.czi_metadata.xml	TMR	564.25999999999999-665.23000000000025	3.27E-06	747.429	16	1	0	0.065	6.57E-05		63x obj 3x zoom electroporated cross a.czi_metadata.xml	DAPI	409.44999999999999-577.82000000000039	3.27E-06	778	16	1	0	0.0332607	4.75E-05
